# Supplementary material for: Origin of the clock in Neurospora crassa
Source: Front Mol Biosci. 2026 Jan 14;12:1697003. doi: 10.3389/fmolb.2025.1697003 (PMC12848316; doi:10.3389/fmolb.2025.1697003)
Supplement: Supplementary file 1 [file Supplementaryfile1.zip]

Archive with 16 entries (15 files):
- Supplementary File 1/
- Supplementary File 1/Supplementary Figure 1.pdf
- Supplementary File 1/Supplementary Figure 10.pdf
- Supplementary File 1/Supplementary Figure 2.pdf
- Supplementary File 1/Supplementary Figure 3.jpg
- Supplementary File 1/Supplementary Figure 4.pdf
- Supplementary File 1/Supplementary Figure 5.pdf
- Supplementary File 1/Supplementary Figure 6.jpg
- Supplementary File 1/Supplementary Figure 7.pdf
- Supplementary File 1/Supplementary Figure 8.pdf
- Supplementary File 1/Supplementary Figure 9.pdf
- Supplementary File 1/Video_in_Figure10_filament growing in serpentine device.mp4
- Supplementary File 1/Video_in_Figure1A.mov
- Supplementary File 1/Video_in_Figure1B.mov
- Supplementary File 1/Video_in_Figure2_NCrassaClock-freqP.mp4
- Supplementary File 1/Video_in_Figure4_316-415.avi
